# Supplementary material for: DSPLMF: A Method for Cancer Drug Sensitivity Prediction Using a Novel Regularization Approach in Logistic Matrix Factorization
Source: Front Genet. 2020 Feb 27;11:75. doi: 10.3389/fgene.2020.00075 (PMC7056895; doi:10.3389/fgene.2020.00075)
Supplement: Supplementary File 1 (Data Sheet 1) — Results of drug pathway association on CCLE dataset. [file DataSheet_1.csv]

pathway	drug	pearson_correlation
BIOCARTA_EGFR_SMRTE_PATHWAY	lapatinib	-0.20720939
BIOCARTA_EGFR_SMRTE_PATHWAY	Erlotinib	-0.2409809
BIOCARTA_EGFR_SMRTE_PATHWAY	Vandetanib	-0.170832176
BIOCARTA_EGFR_SMRTE_PATHWAY	AZD0530	-0.20864127
BIOCARTA_EGFR_SMRTE_PATHWAY	Nutlin-3	0.17620891
BIOCARTA_EGFR_SMRTE_PATHWAY	Nilotinib	-0.0722
BIOCARTA_EGFR_SMRTE_PATHWAY	RAF265	0.115667
BIOCARTA_EGFR_SMRTE_PATHWAY	PHA-665752	0.139819512
BIOCARTA_EGFR_SMRTE_PATHWAY	PD-0325901	-0.104627212
BIOCARTA_EGFR_SMRTE_PATHWAY	PLX4720	0.074793483
BIOCARTA_EGFR_SMRTE_PATHWAY	PD-0332991	0.10236312
BIOCARTA_EGFR_SMRTE_PATHWAY	LBW242	-0.00502899
BIOCARTA_EGFR_SMRTE_PATHWAY	AEW541	0.046798607
BIOCARTA_EGFR_SMRTE_PATHWAY	TAE684	0.024451734
BIOCARTA_EGFR_SMRTE_PATHWAY	TKI258	0.13781399
BIOCARTA_EGFR_SMRTE_PATHWAY	Crizotinib	0.195768221
BIOCARTA_EGFR_SMRTE_PATHWAY	Sorafenib	0.191220071
BIOCARTA_EGFR_SMRTE_PATHWAY	L-685458	0.043889564
BIOCARTA_EGFR_SMRTE_PATHWAY	AZD6244	0.0013946
BIOCARTA_EGFR_SMRTE_PATHWAY	17-AAG	-0.13330946
BIOCARTA_EGFR_SMRTE_PATHWAY	Irinotecan	0.1715418
BIOCARTA_EGFR_SMRTE_PATHWAY	paclitaxel	0.02385819
BIOCARTA_EGFR_SMRTE_PATHWAY	Panobinostat	0.1650733
BIOCARTA_EGFR_SMRTE_PATHWAY	Topotecan	0.2109112
BIOCARTA_MTA3_PATHWAY	lapatinib	0.00455014
BIOCARTA_MTA3_PATHWAY	Erlotinib	-0.01677362
BIOCARTA_MTA3_PATHWAY	Vandetanib	0.0193234
BIOCARTA_MTA3_PATHWAY	AZD0530	0.021136046
BIOCARTA_MTA3_PATHWAY	Nutlin-3	0.15460804
BIOCARTA_MTA3_PATHWAY	Nilotinib	0.11010387
BIOCARTA_MTA3_PATHWAY	RAF265	0.11634437
BIOCARTA_MTA3_PATHWAY	PHA-665752	0.1624071
BIOCARTA_MTA3_PATHWAY	PD-0325901	0.055642308
BIOCARTA_MTA3_PATHWAY	PLX4720	0.10920479
BIOCARTA_MTA3_PATHWAY	PD-0332991	0.157868459
BIOCARTA_MTA3_PATHWAY	LBW242	0.0914264
BIOCARTA_MTA3_PATHWAY	AEW541	0.0416151
BIOCARTA_MTA3_PATHWAY	TAE684	0.0913784
BIOCARTA_MTA3_PATHWAY	TKI258	0.14317594
BIOCARTA_MTA3_PATHWAY	Crizotinib	0.1676302
BIOCARTA_MTA3_PATHWAY	Sorafenib	0.1829667
BIOCARTA_MTA3_PATHWAY	L-685458	0.13760592
BIOCARTA_MTA3_PATHWAY	AZD6244	0.09026469
BIOCARTA_MTA3_PATHWAY	17-AAG	0.07149307
BIOCARTA_MTA3_PATHWAY	Irinotecan	0.08149694
BIOCARTA_MTA3_PATHWAY	paclitaxel	0.0970934
BIOCARTA_MTA3_PATHWAY	Panobinostat	0.22276219
BIOCARTA_MTA3_PATHWAY	Topotecan	0.13043834
BIOCARTA_VEGF_PATHWAY	lapatinib	0.03248598
BIOCARTA_VEGF_PATHWAY	Erlotinib	0.06064
BIOCARTA_VEGF_PATHWAY	Vandetanib	0.056403601
BIOCARTA_VEGF_PATHWAY	AZD0530	0.100318736
BIOCARTA_VEGF_PATHWAY	Nutlin-3	-0.30658993
BIOCARTA_VEGF_PATHWAY	Nilotinib	-0.17091103
BIOCARTA_VEGF_PATHWAY	RAF265	-0.20634607
BIOCARTA_VEGF_PATHWAY	PHA-665752	-0.197999477
BIOCARTA_VEGF_PATHWAY	PD-0325901	-0.0805764
BIOCARTA_VEGF_PATHWAY	PLX4720	-0.23605126
BIOCARTA_VEGF_PATHWAY	PD-0332991	-0.201680812
BIOCARTA_VEGF_PATHWAY	LBW242	-0.033728312
BIOCARTA_VEGF_PATHWAY	AEW541	-0.090901452
BIOCARTA_VEGF_PATHWAY	TAE684	-0.056011783
BIOCARTA_VEGF_PATHWAY	TKI258	-0.232054581
BIOCARTA_VEGF_PATHWAY	Crizotinib	-0.230426
BIOCARTA_VEGF_PATHWAY	Sorafenib	-0.2543045
BIOCARTA_VEGF_PATHWAY	L-685458	-0.1897821
BIOCARTA_VEGF_PATHWAY	AZD6244	-0.1283928
BIOCARTA_VEGF_PATHWAY	17-AAG	-0.03998182
BIOCARTA_VEGF_PATHWAY	Irinotecan	-0.3016378
BIOCARTA_VEGF_PATHWAY	paclitaxel	-0.13840869
BIOCARTA_VEGF_PATHWAY	Panobinostat	-0.2149077
BIOCARTA_VEGF_PATHWAY	Topotecan	-0.316438758
BIOCARTA_IGF1MTOR_PATHWAY	lapatinib	-0.0851708
BIOCARTA_IGF1MTOR_PATHWAY	Erlotinib	0.00773805
BIOCARTA_IGF1MTOR_PATHWAY	Vandetanib	-0.07471595
BIOCARTA_IGF1MTOR_PATHWAY	AZD0530	0.001388841
BIOCARTA_IGF1MTOR_PATHWAY	Nutlin-3	-0.26410032
BIOCARTA_IGF1MTOR_PATHWAY	Nilotinib	-0.21289199
BIOCARTA_IGF1MTOR_PATHWAY	RAF265	-0.1374793
BIOCARTA_IGF1MTOR_PATHWAY	PHA-665752	-0.2775132
BIOCARTA_IGF1MTOR_PATHWAY	PD-0325901	-0.0509552
BIOCARTA_IGF1MTOR_PATHWAY	PLX4720	-0.21913897
BIOCARTA_IGF1MTOR_PATHWAY	PD-0332991	-0.200757675
BIOCARTA_IGF1MTOR_PATHWAY	LBW242	-0.08091865
BIOCARTA_IGF1MTOR_PATHWAY	AEW541	-0.172993057
BIOCARTA_IGF1MTOR_PATHWAY	TAE684	-0.166373803
BIOCARTA_IGF1MTOR_PATHWAY	TKI258	-0.211808
BIOCARTA_IGF1MTOR_PATHWAY	Crizotinib	-0.2442568
BIOCARTA_IGF1MTOR_PATHWAY	Sorafenib	-0.33279661
BIOCARTA_IGF1MTOR_PATHWAY	L-685458	-0.257859775
BIOCARTA_IGF1MTOR_PATHWAY	AZD6244	-0.1208228
BIOCARTA_IGF1MTOR_PATHWAY	17-AAG	0.0139145
BIOCARTA_IGF1MTOR_PATHWAY	Irinotecan	-0.241436
BIOCARTA_IGF1MTOR_PATHWAY	paclitaxel	-0.137094231
BIOCARTA_IGF1MTOR_PATHWAY	Panobinostat	-0.314949
BIOCARTA_IGF1MTOR_PATHWAY	Topotecan	-0.25212856
BIOCARTA_HER2_PATHWAY	lapatinib	-0.04863639
BIOCARTA_HER2_PATHWAY	Erlotinib	-0.104275529
BIOCARTA_HER2_PATHWAY	Vandetanib	-0.097354846
BIOCARTA_HER2_PATHWAY	AZD0530	-0.0556305
BIOCARTA_HER2_PATHWAY	Nutlin-3	-0.0050349
BIOCARTA_HER2_PATHWAY	Nilotinib	-0.0858994
BIOCARTA_HER2_PATHWAY	RAF265	-0.007213
BIOCARTA_HER2_PATHWAY	PHA-665752	0.06378516
BIOCARTA_HER2_PATHWAY	PD-0325901	0.027616256
BIOCARTA_HER2_PATHWAY	PLX4720	-0.00655029
BIOCARTA_HER2_PATHWAY	PD-0332991	0.01732655
BIOCARTA_HER2_PATHWAY	LBW242	-0.0480845
BIOCARTA_HER2_PATHWAY	AEW541	0.0182331
BIOCARTA_HER2_PATHWAY	TAE684	0.0195181
BIOCARTA_HER2_PATHWAY	TKI258	-0.0158546
BIOCARTA_HER2_PATHWAY	Crizotinib	0.102187
BIOCARTA_HER2_PATHWAY	Sorafenib	0.09013044
BIOCARTA_HER2_PATHWAY	L-685458	-0.047865
BIOCARTA_HER2_PATHWAY	AZD6244	0.074076
BIOCARTA_HER2_PATHWAY	17-AAG	-0.064900534
BIOCARTA_HER2_PATHWAY	Irinotecan	0.017945
BIOCARTA_HER2_PATHWAY	paclitaxel	0.0302544
BIOCARTA_HER2_PATHWAY	Panobinostat	0.04609387
BIOCARTA_HER2_PATHWAY	Topotecan	-0.01645704
BIOCARTA_EIF2_PATHWAY	lapatinib	-0.11486058
BIOCARTA_EIF2_PATHWAY	Erlotinib	-0.080311977
BIOCARTA_EIF2_PATHWAY	Vandetanib	-0.1270726
BIOCARTA_EIF2_PATHWAY	AZD0530	-0.13519017
BIOCARTA_EIF2_PATHWAY	Nutlin-3	-0.13146947
BIOCARTA_EIF2_PATHWAY	Nilotinib	-0.12180457
BIOCARTA_EIF2_PATHWAY	RAF265	-0.066014787
BIOCARTA_EIF2_PATHWAY	PHA-665752	-0.16004115
BIOCARTA_EIF2_PATHWAY	PD-0325901	0.106094818
BIOCARTA_EIF2_PATHWAY	PLX4720	-0.0270356
BIOCARTA_EIF2_PATHWAY	PD-0332991	-0.105146762
BIOCARTA_EIF2_PATHWAY	LBW242	-0.085660013
BIOCARTA_EIF2_PATHWAY	AEW541	-0.02826408
BIOCARTA_EIF2_PATHWAY	TAE684	-0.138510297
BIOCARTA_EIF2_PATHWAY	TKI258	-0.1681408
BIOCARTA_EIF2_PATHWAY	Crizotinib	-0.110164603
BIOCARTA_EIF2_PATHWAY	Sorafenib	-0.177409134
BIOCARTA_EIF2_PATHWAY	L-685458	-0.20249697
BIOCARTA_EIF2_PATHWAY	AZD6244	0.087691525
BIOCARTA_EIF2_PATHWAY	17-AAG	0.05018679
BIOCARTA_EIF2_PATHWAY	Irinotecan	-0.176124895
BIOCARTA_EIF2_PATHWAY	paclitaxel	-0.108945
BIOCARTA_EIF2_PATHWAY	Panobinostat	-0.118857964
BIOCARTA_EIF2_PATHWAY	Topotecan	-0.193934378
BIOCARTA_WNT_PATHWAY	lapatinib	-0.065426662
BIOCARTA_WNT_PATHWAY	Erlotinib	-0.05550359
BIOCARTA_WNT_PATHWAY	Vandetanib	-0.060238662
BIOCARTA_WNT_PATHWAY	AZD0530	-0.028423963
BIOCARTA_WNT_PATHWAY	Nutlin-3	-0.161789113
BIOCARTA_WNT_PATHWAY	Nilotinib	-0.117769079
BIOCARTA_WNT_PATHWAY	RAF265	-0.141312147
BIOCARTA_WNT_PATHWAY	PHA-665752	-0.124245264
BIOCARTA_WNT_PATHWAY	PD-0325901	-0.126397956
BIOCARTA_WNT_PATHWAY	PLX4720	-0.163587163
BIOCARTA_WNT_PATHWAY	PD-0332991	-0.07388533
BIOCARTA_WNT_PATHWAY	LBW242	-0.05547032
BIOCARTA_WNT_PATHWAY	AEW541	-0.0985323
BIOCARTA_WNT_PATHWAY	TAE684	-0.073577449
BIOCARTA_WNT_PATHWAY	TKI258	-0.124258182
BIOCARTA_WNT_PATHWAY	Crizotinib	-0.1458266
BIOCARTA_WNT_PATHWAY	Sorafenib	-0.185044846
BIOCARTA_WNT_PATHWAY	L-685458	-0.089647534
BIOCARTA_WNT_PATHWAY	AZD6244	-0.174981801
BIOCARTA_WNT_PATHWAY	17-AAG	-0.04988034
BIOCARTA_WNT_PATHWAY	Irinotecan	-0.0696367
BIOCARTA_WNT_PATHWAY	paclitaxel	-0.137138741
BIOCARTA_WNT_PATHWAY	Panobinostat	-0.15502488
BIOCARTA_WNT_PATHWAY	Topotecan	-0.094773127
BIOCARTA_AGR_PATHWAY	lapatinib	0.041627044
BIOCARTA_AGR_PATHWAY	Erlotinib	-0.02295074
BIOCARTA_AGR_PATHWAY	Vandetanib	0.086136778
BIOCARTA_AGR_PATHWAY	AZD0530	0.03165835
BIOCARTA_AGR_PATHWAY	Nutlin-3	0.145206961
BIOCARTA_AGR_PATHWAY	Nilotinib	0.073366898
BIOCARTA_AGR_PATHWAY	RAF265	0.018179163
BIOCARTA_AGR_PATHWAY	PHA-665752	0.235467229
BIOCARTA_AGR_PATHWAY	PD-0325901	-0.07240212
BIOCARTA_AGR_PATHWAY	PLX4720	0.068767516
BIOCARTA_AGR_PATHWAY	PD-0332991	0.21120831
BIOCARTA_AGR_PATHWAY	LBW242	0.018945767
BIOCARTA_AGR_PATHWAY	AEW541	0.105246879
BIOCARTA_AGR_PATHWAY	TAE684	0.148636292
BIOCARTA_AGR_PATHWAY	TKI258	0.154474271
BIOCARTA_AGR_PATHWAY	Crizotinib	0.237344523
BIOCARTA_AGR_PATHWAY	Sorafenib	0.212760027
BIOCARTA_AGR_PATHWAY	L-685458	0.21120163
BIOCARTA_AGR_PATHWAY	AZD6244	-0.017111926
BIOCARTA_AGR_PATHWAY	17-AAG	-0.095866413
BIOCARTA_AGR_PATHWAY	Irinotecan	0.215180321
BIOCARTA_AGR_PATHWAY	paclitaxel	0.146109502
BIOCARTA_AGR_PATHWAY	Panobinostat	0.28624821
BIOCARTA_AGR_PATHWAY	Topotecan	0.237891457
BIOCARTA_P53_PATHWAY	lapatinib	0.039721774
BIOCARTA_P53_PATHWAY	Erlotinib	0.010491956
BIOCARTA_P53_PATHWAY	Vandetanib	0.090204134
BIOCARTA_P53_PATHWAY	AZD0530	0.094160026
BIOCARTA_P53_PATHWAY	Nutlin-3	-0.117575247
BIOCARTA_P53_PATHWAY	Nilotinib	-0.040582368
BIOCARTA_P53_PATHWAY	RAF265	-0.191350843
BIOCARTA_P53_PATHWAY	PHA-665752	-0.04424433
BIOCARTA_P53_PATHWAY	PD-0325901	-0.168716868
BIOCARTA_P53_PATHWAY	PLX4720	-0.239897094
BIOCARTA_P53_PATHWAY	PD-0332991	0.01503394
BIOCARTA_P53_PATHWAY	LBW242	-0.089208949
BIOCARTA_P53_PATHWAY	AEW541	-0.081614473
BIOCARTA_P53_PATHWAY	TAE684	-0.003806364
BIOCARTA_P53_PATHWAY	TKI258	-0.099593123
BIOCARTA_P53_PATHWAY	Crizotinib	-0.013028323
BIOCARTA_P53_PATHWAY	Sorafenib	-0.112517022
BIOCARTA_P53_PATHWAY	L-685458	-0.007696173
BIOCARTA_P53_PATHWAY	AZD6244	-0.21274421
BIOCARTA_P53_PATHWAY	17-AAG	-0.077139083
BIOCARTA_P53_PATHWAY	Irinotecan	-0.00692333
BIOCARTA_P53_PATHWAY	paclitaxel	-0.003481395
BIOCARTA_P53_PATHWAY	Panobinostat	0.04524607
BIOCARTA_P53_PATHWAY	Topotecan	-0.041566458
BIOCARTA_FAS_PATHWAY	lapatinib	-0.09044178
BIOCARTA_FAS_PATHWAY	Erlotinib	-0.088263831
BIOCARTA_FAS_PATHWAY	Vandetanib	-0.13019813
BIOCARTA_FAS_PATHWAY	AZD0530	-0.172202413
BIOCARTA_FAS_PATHWAY	Nutlin-3	-0.134897086
BIOCARTA_FAS_PATHWAY	Nilotinib	-0.09680093
BIOCARTA_FAS_PATHWAY	RAF265	-0.126796935
BIOCARTA_FAS_PATHWAY	PHA-665752	-0.148518895
BIOCARTA_FAS_PATHWAY	PD-0325901	0.037535519
BIOCARTA_FAS_PATHWAY	PLX4720	-0.06169218
BIOCARTA_FAS_PATHWAY	PD-0332991	-0.14180133
BIOCARTA_FAS_PATHWAY	LBW242	-0.055982928
BIOCARTA_FAS_PATHWAY	AEW541	-0.058845408
BIOCARTA_FAS_PATHWAY	TAE684	-0.187324539
BIOCARTA_FAS_PATHWAY	TKI258	-0.232169461
BIOCARTA_FAS_PATHWAY	Crizotinib	-0.142841112
BIOCARTA_FAS_PATHWAY	Sorafenib	-0.175668049
BIOCARTA_FAS_PATHWAY	L-685458	-0.204406931
BIOCARTA_FAS_PATHWAY	AZD6244	0.041759376
BIOCARTA_FAS_PATHWAY	17-AAG	-0.00958565
BIOCARTA_FAS_PATHWAY	Irinotecan	-0.171326447
BIOCARTA_FAS_PATHWAY	paclitaxel	-0.106584294
BIOCARTA_FAS_PATHWAY	Panobinostat	-0.098451342
BIOCARTA_FAS_PATHWAY	Topotecan	-0.257147366
BIOCARTA_UCALPAIN_PATHWAY	lapatinib	0.007047649
BIOCARTA_UCALPAIN_PATHWAY	Erlotinib	-0.12425829
BIOCARTA_UCALPAIN_PATHWAY	Vandetanib	-0.01215931
BIOCARTA_UCALPAIN_PATHWAY	AZD0530	-0.063450946
BIOCARTA_UCALPAIN_PATHWAY	Nutlin-3	0.133113271
BIOCARTA_UCALPAIN_PATHWAY	Nilotinib	0.047086834
BIOCARTA_UCALPAIN_PATHWAY	RAF265	-0.024604277
BIOCARTA_UCALPAIN_PATHWAY	PHA-665752	0.234433026
BIOCARTA_UCALPAIN_PATHWAY	PD-0325901	-0.130790025
BIOCARTA_UCALPAIN_PATHWAY	PLX4720	0.026878159
BIOCARTA_UCALPAIN_PATHWAY	PD-0332991	0.210553969
BIOCARTA_UCALPAIN_PATHWAY	LBW242	0.044784022
BIOCARTA_UCALPAIN_PATHWAY	AEW541	0.049734417
BIOCARTA_UCALPAIN_PATHWAY	TAE684	0.119343461
BIOCARTA_UCALPAIN_PATHWAY	TKI258	0.130483263
BIOCARTA_UCALPAIN_PATHWAY	Crizotinib	0.208766001
BIOCARTA_UCALPAIN_PATHWAY	Sorafenib	0.209863535
BIOCARTA_UCALPAIN_PATHWAY	L-685458	0.21672833
BIOCARTA_UCALPAIN_PATHWAY	AZD6244	-0.055669086
BIOCARTA_UCALPAIN_PATHWAY	17-AAG	-0.186033819
BIOCARTA_UCALPAIN_PATHWAY	Irinotecan	0.203727332
BIOCARTA_UCALPAIN_PATHWAY	paclitaxel	0.12694666
BIOCARTA_UCALPAIN_PATHWAY	Panobinostat	0.265786384
BIOCARTA_UCALPAIN_PATHWAY	Topotecan	0.224157814
BIOCARTA_TNFR1_PATHWAY	lapatinib	-0.08039625
BIOCARTA_TNFR1_PATHWAY	Erlotinib	-0.071758172
BIOCARTA_TNFR1_PATHWAY	Vandetanib	-0.091507936
BIOCARTA_TNFR1_PATHWAY	AZD0530	-0.114337058
BIOCARTA_TNFR1_PATHWAY	Nutlin-3	-0.207288383
BIOCARTA_TNFR1_PATHWAY	Nilotinib	-0.153765501
BIOCARTA_TNFR1_PATHWAY	RAF265	-0.164971503
BIOCARTA_TNFR1_PATHWAY	PHA-665752	-0.208234533
BIOCARTA_TNFR1_PATHWAY	PD-0325901	-0.037362302
BIOCARTA_TNFR1_PATHWAY	PLX4720	-0.139746318
BIOCARTA_TNFR1_PATHWAY	PD-0332991	-0.181196724
BIOCARTA_TNFR1_PATHWAY	LBW242	-0.072500495
BIOCARTA_TNFR1_PATHWAY	AEW541	-0.072784885
BIOCARTA_TNFR1_PATHWAY	TAE684	-0.170554382
BIOCARTA_TNFR1_PATHWAY	TKI258	-0.226562103
BIOCARTA_TNFR1_PATHWAY	Crizotinib	-0.175709577
BIOCARTA_TNFR1_PATHWAY	Sorafenib	-0.228431711
BIOCARTA_TNFR1_PATHWAY	L-685458	-0.223216624
BIOCARTA_TNFR1_PATHWAY	AZD6244	-0.051970357
BIOCARTA_TNFR1_PATHWAY	17-AAG	-0.046601301
BIOCARTA_TNFR1_PATHWAY	Irinotecan	-0.198933924
BIOCARTA_TNFR1_PATHWAY	paclitaxel	-0.124267151
BIOCARTA_TNFR1_PATHWAY	Panobinostat	-0.167164156
BIOCARTA_TNFR1_PATHWAY	Topotecan	-0.257085081
BIOCARTA_MTOR_PATHWAY	lapatinib	-0.055639978
BIOCARTA_MTOR_PATHWAY	Erlotinib	0.007557182
BIOCARTA_MTOR_PATHWAY	Vandetanib	-0.121141761
BIOCARTA_MTOR_PATHWAY	AZD0530	-0.028550407
BIOCARTA_MTOR_PATHWAY	Nutlin-3	-0.229036965
BIOCARTA_MTOR_PATHWAY	Nilotinib	-0.134663578
BIOCARTA_MTOR_PATHWAY	RAF265	-0.082489886
BIOCARTA_MTOR_PATHWAY	PHA-665752	-0.274435245
BIOCARTA_MTOR_PATHWAY	PD-0325901	0.011338473
BIOCARTA_MTOR_PATHWAY	PLX4720	-0.128620984
BIOCARTA_MTOR_PATHWAY	PD-0332991	-0.229967686
BIOCARTA_MTOR_PATHWAY	LBW242	-0.043008416
BIOCARTA_MTOR_PATHWAY	AEW541	-0.152410495
BIOCARTA_MTOR_PATHWAY	TAE684	-0.210348362
BIOCARTA_MTOR_PATHWAY	TKI258	-0.195944703
BIOCARTA_MTOR_PATHWAY	Crizotinib	-0.254556782
BIOCARTA_MTOR_PATHWAY	Sorafenib	-0.292410322
BIOCARTA_MTOR_PATHWAY	L-685458	-0.283377787
BIOCARTA_MTOR_PATHWAY	AZD6244	-0.053967576
BIOCARTA_MTOR_PATHWAY	17-AAG	0.052495182
BIOCARTA_MTOR_PATHWAY	Irinotecan	-0.240813899
BIOCARTA_MTOR_PATHWAY	paclitaxel	-0.152078047
BIOCARTA_MTOR_PATHWAY	Panobinostat	-0.307504666
BIOCARTA_MTOR_PATHWAY	Topotecan	-0.27667595
BIOCARTA_HDAC_PATHWAY	lapatinib	-0.031853119
BIOCARTA_HDAC_PATHWAY	Erlotinib	0.067032295
BIOCARTA_HDAC_PATHWAY	Vandetanib	-0.046539885
BIOCARTA_HDAC_PATHWAY	AZD0530	0.052476534
BIOCARTA_HDAC_PATHWAY	Nutlin-3	-0.318918426
BIOCARTA_HDAC_PATHWAY	Nilotinib	-0.20668015
BIOCARTA_HDAC_PATHWAY	RAF265	-0.131901889
BIOCARTA_HDAC_PATHWAY	PHA-665752	-0.361649435
BIOCARTA_HDAC_PATHWAY	PD-0325901	-0.005653574
BIOCARTA_HDAC_PATHWAY	PLX4720	-0.237726244
BIOCARTA_HDAC_PATHWAY	PD-0332991	-0.274387079
BIOCARTA_HDAC_PATHWAY	LBW242	-0.070086591
BIOCARTA_HDAC_PATHWAY	AEW541	-0.192269962
BIOCARTA_HDAC_PATHWAY	TAE684	-0.182422775
BIOCARTA_HDAC_PATHWAY	TKI258	-0.256864502
BIOCARTA_HDAC_PATHWAY	Crizotinib	-0.295842737
BIOCARTA_HDAC_PATHWAY	Sorafenib	-0.352508878
BIOCARTA_HDAC_PATHWAY	L-685458	-0.308893983
BIOCARTA_HDAC_PATHWAY	AZD6244	-0.103660387
BIOCARTA_HDAC_PATHWAY	17-AAG	0.066185482
BIOCARTA_HDAC_PATHWAY	Irinotecan	-0.317475013
BIOCARTA_HDAC_PATHWAY	paclitaxel	-0.175690564
BIOCARTA_HDAC_PATHWAY	Panobinostat	-0.358979806
BIOCARTA_HDAC_PATHWAY	Topotecan	-0.346281031
BIOCARTA_ARF_PATHWAY	lapatinib	0.044095929
BIOCARTA_ARF_PATHWAY	Erlotinib	0.120064993
BIOCARTA_ARF_PATHWAY	Vandetanib	0.012945226
BIOCARTA_ARF_PATHWAY	AZD0530	0.124061137
BIOCARTA_ARF_PATHWAY	Nutlin-3	-0.27488964
BIOCARTA_ARF_PATHWAY	Nilotinib	-0.107653816
BIOCARTA_ARF_PATHWAY	RAF265	-0.177166687
BIOCARTA_ARF_PATHWAY	PHA-665752	-0.251367185
BIOCARTA_ARF_PATHWAY	PD-0325901	-0.023403522
BIOCARTA_ARF_PATHWAY	PLX4720	-0.228283827
BIOCARTA_ARF_PATHWAY	PD-0332991	-0.21819679
BIOCARTA_ARF_PATHWAY	LBW242	-0.002482735
BIOCARTA_ARF_PATHWAY	AEW541	-0.080954817
BIOCARTA_ARF_PATHWAY	TAE684	-0.045671447
BIOCARTA_ARF_PATHWAY	TKI258	-0.210494099
BIOCARTA_ARF_PATHWAY	Crizotinib	-0.241674475
BIOCARTA_ARF_PATHWAY	Sorafenib	-0.287147223
BIOCARTA_ARF_PATHWAY	L-685458	-0.197778838
BIOCARTA_ARF_PATHWAY	AZD6244	-0.122546775
BIOCARTA_ARF_PATHWAY	17-AAG	0.030518362
BIOCARTA_ARF_PATHWAY	Irinotecan	-0.314135352
BIOCARTA_ARF_PATHWAY	paclitaxel	-0.138962786
BIOCARTA_ARF_PATHWAY	Panobinostat	-0.255299858
BIOCARTA_ARF_PATHWAY	Topotecan	-0.318964321
BIOCARTA_TEL_PATHWAY	lapatinib	-0.213405659
BIOCARTA_TEL_PATHWAY	Erlotinib	-0.152565367
BIOCARTA_TEL_PATHWAY	Vandetanib	-0.159550434
BIOCARTA_TEL_PATHWAY	AZD0530	-0.141230283
BIOCARTA_TEL_PATHWAY	Nutlin-3	-0.19300973
BIOCARTA_TEL_PATHWAY	Nilotinib	-0.133188693
BIOCARTA_TEL_PATHWAY	RAF265	-0.122079818
BIOCARTA_TEL_PATHWAY	PHA-665752	-0.177638474
BIOCARTA_TEL_PATHWAY	PD-0325901	-0.050998101
BIOCARTA_TEL_PATHWAY	PLX4720	-0.139834601
BIOCARTA_TEL_PATHWAY	PD-0332991	-0.180281118
BIOCARTA_TEL_PATHWAY	LBW242	-0.0446109
BIOCARTA_TEL_PATHWAY	AEW541	-0.093197499
BIOCARTA_TEL_PATHWAY	TAE684	-0.138298112
BIOCARTA_TEL_PATHWAY	TKI258	-0.174381578
BIOCARTA_TEL_PATHWAY	Crizotinib	-0.155085464
BIOCARTA_TEL_PATHWAY	Sorafenib	-0.214881755
BIOCARTA_TEL_PATHWAY	L-685458	-0.197592314
BIOCARTA_TEL_PATHWAY	AZD6244	-0.04591434
BIOCARTA_TEL_PATHWAY	17-AAG	0.001987221
BIOCARTA_TEL_PATHWAY	Irinotecan	-0.237911225
BIOCARTA_TEL_PATHWAY	paclitaxel	-0.153673298
BIOCARTA_TEL_PATHWAY	Panobinostat	-0.132914037
BIOCARTA_TEL_PATHWAY	Topotecan	-0.224513536
BIOCARTA_GH_PATHWAY	lapatinib	-0.086682121
BIOCARTA_GH_PATHWAY	Erlotinib	-0.05506929
BIOCARTA_GH_PATHWAY	Vandetanib	-0.140979466
BIOCARTA_GH_PATHWAY	AZD0530	-0.068973556
BIOCARTA_GH_PATHWAY	Nutlin-3	-0.25751885
BIOCARTA_GH_PATHWAY	Nilotinib	-0.210382151
BIOCARTA_GH_PATHWAY	RAF265	-0.117848176
BIOCARTA_GH_PATHWAY	PHA-665752	-0.275721211
BIOCARTA_GH_PATHWAY	PD-0325901	-0.007988718
BIOCARTA_GH_PATHWAY	PLX4720	-0.185629419
BIOCARTA_GH_PATHWAY	PD-0332991	-0.269629036
BIOCARTA_GH_PATHWAY	LBW242	0.005414239
BIOCARTA_GH_PATHWAY	AEW541	-0.140732439
BIOCARTA_GH_PATHWAY	TAE684	-0.178235857
BIOCARTA_GH_PATHWAY	TKI258	-0.227284857
BIOCARTA_GH_PATHWAY	Crizotinib	-0.250884996
BIOCARTA_GH_PATHWAY	Sorafenib	-0.292475004
BIOCARTA_GH_PATHWAY	L-685458	-0.292131692
BIOCARTA_GH_PATHWAY	AZD6244	-0.051180515
BIOCARTA_GH_PATHWAY	17-AAG	0.063605646
BIOCARTA_GH_PATHWAY	Irinotecan	-0.283798738
BIOCARTA_GH_PATHWAY	paclitaxel	-0.140927543
BIOCARTA_GH_PATHWAY	Panobinostat	-0.289750895
BIOCARTA_GH_PATHWAY	Topotecan	-0.30467897
BIOCARTA_SET_PATHWAY	lapatinib	-0.047329453
BIOCARTA_SET_PATHWAY	Erlotinib	0.008808383
BIOCARTA_SET_PATHWAY	Vandetanib	-0.062367813
BIOCARTA_SET_PATHWAY	AZD0530	-0.028327256
BIOCARTA_SET_PATHWAY	Nutlin-3	-0.281958477
BIOCARTA_SET_PATHWAY	Nilotinib	-0.08845847
BIOCARTA_SET_PATHWAY	RAF265	-0.133375172
BIOCARTA_SET_PATHWAY	PHA-665752	-0.262008558
BIOCARTA_SET_PATHWAY	PD-0325901	0.058566555
BIOCARTA_SET_PATHWAY	PLX4720	-0.0913036
BIOCARTA_SET_PATHWAY	PD-0332991	-0.30552798
BIOCARTA_SET_PATHWAY	LBW242	-0.02102739
BIOCARTA_SET_PATHWAY	AEW541	-0.140984292
BIOCARTA_SET_PATHWAY	TAE684	-0.24632509
BIOCARTA_SET_PATHWAY	TKI258	-0.283757166
BIOCARTA_SET_PATHWAY	Crizotinib	-0.315943256
BIOCARTA_SET_PATHWAY	Sorafenib	-0.296212155
BIOCARTA_SET_PATHWAY	L-685458	-0.2837781
BIOCARTA_SET_PATHWAY	AZD6244	0.011057275
BIOCARTA_SET_PATHWAY	17-AAG	0.0661841
BIOCARTA_SET_PATHWAY	Irinotecan	-0.345676668
BIOCARTA_SET_PATHWAY	paclitaxel	-0.207371643
BIOCARTA_SET_PATHWAY	Panobinostat	-0.297600789
BIOCARTA_SET_PATHWAY	Topotecan	-0.364374865
BIOCARTA_EIF4_PATHWAY	lapatinib	0.01868791
BIOCARTA_EIF4_PATHWAY	Erlotinib	0.045887727
BIOCARTA_EIF4_PATHWAY	Vandetanib	0.010155236
BIOCARTA_EIF4_PATHWAY	AZD0530	0.060863099
BIOCARTA_EIF4_PATHWAY	Nutlin-3	-0.153561942
BIOCARTA_EIF4_PATHWAY	Nilotinib	-0.04957104
BIOCARTA_EIF4_PATHWAY	RAF265	-0.100474595
BIOCARTA_EIF4_PATHWAY	PHA-665752	-0.15744843
BIOCARTA_EIF4_PATHWAY	PD-0325901	-0.07868122
BIOCARTA_EIF4_PATHWAY	PLX4720	-0.158541253
BIOCARTA_EIF4_PATHWAY	PD-0332991	-0.080657047
BIOCARTA_EIF4_PATHWAY	LBW242	0.039581407
BIOCARTA_EIF4_PATHWAY	AEW541	-0.055661012
BIOCARTA_EIF4_PATHWAY	TAE684	-0.064083942
BIOCARTA_EIF4_PATHWAY	TKI258	-0.117995077
BIOCARTA_EIF4_PATHWAY	Crizotinib	-0.136711727
BIOCARTA_EIF4_PATHWAY	Sorafenib	-0.16192404
BIOCARTA_EIF4_PATHWAY	L-685458	-0.12528019
BIOCARTA_EIF4_PATHWAY	AZD6244	-0.117504476
BIOCARTA_EIF4_PATHWAY	17-AAG	-0.067219849
BIOCARTA_EIF4_PATHWAY	Irinotecan	-0.0776016
BIOCARTA_EIF4_PATHWAY	paclitaxel	-0.04558087
BIOCARTA_EIF4_PATHWAY	Panobinostat	-0.154899178
BIOCARTA_EIF4_PATHWAY	Topotecan	-0.122000228
BIOCARTA_AKT_PATHWAY	lapatinib	-0.08870216
BIOCARTA_AKT_PATHWAY	Erlotinib	-0.01368839
BIOCARTA_AKT_PATHWAY	Vandetanib	-0.1001182
BIOCARTA_AKT_PATHWAY	AZD0530	-0.012261102
BIOCARTA_AKT_PATHWAY	Nutlin-3	-0.14830736
BIOCARTA_AKT_PATHWAY	Nilotinib	-0.108032846
BIOCARTA_AKT_PATHWAY	RAF265	-0.04222347
BIOCARTA_AKT_PATHWAY	PHA-665752	-0.20091754
BIOCARTA_AKT_PATHWAY	PD-0325901	0.002377166
BIOCARTA_AKT_PATHWAY	PLX4720	-0.15447369
BIOCARTA_AKT_PATHWAY	PD-0332991	-0.083597197
BIOCARTA_AKT_PATHWAY	LBW242	0.00233353
BIOCARTA_AKT_PATHWAY	AEW541	-0.13279801
BIOCARTA_AKT_PATHWAY	TAE684	-0.10631421
BIOCARTA_AKT_PATHWAY	TKI258	-0.133145295
BIOCARTA_AKT_PATHWAY	Crizotinib	-0.15475397
BIOCARTA_AKT_PATHWAY	Sorafenib	-0.170995171
BIOCARTA_AKT_PATHWAY	L-685458	-0.20733264
BIOCARTA_AKT_PATHWAY	AZD6244	-0.0266651
BIOCARTA_AKT_PATHWAY	17-AAG	-0.006110178
BIOCARTA_AKT_PATHWAY	Irinotecan	-0.16055477
BIOCARTA_AKT_PATHWAY	paclitaxel	-0.078019643
BIOCARTA_AKT_PATHWAY	Panobinostat	-0.215029456
BIOCARTA_AKT_PATHWAY	Topotecan	-0.187365148
BIOCARTA_MONOCYTE_PATHWAY	lapatinib	0.029691713
BIOCARTA_MONOCYTE_PATHWAY	Erlotinib	0.001019115
BIOCARTA_MONOCYTE_PATHWAY	Vandetanib	-0.029216754
BIOCARTA_MONOCYTE_PATHWAY	AZD0530	-0.021669899
BIOCARTA_MONOCYTE_PATHWAY	Nutlin-3	-0.13723057
BIOCARTA_MONOCYTE_PATHWAY	Nilotinib	-0.121859967
BIOCARTA_MONOCYTE_PATHWAY	RAF265	-0.097076928
BIOCARTA_MONOCYTE_PATHWAY	PHA-665752	-0.16122938
BIOCARTA_MONOCYTE_PATHWAY	PD-0325901	-0.015439777
BIOCARTA_MONOCYTE_PATHWAY	PLX4720	-0.198552112
BIOCARTA_MONOCYTE_PATHWAY	PD-0332991	-0.1454888
BIOCARTA_MONOCYTE_PATHWAY	LBW242	-0.051743426
BIOCARTA_MONOCYTE_PATHWAY	AEW541	-0.026573942
BIOCARTA_MONOCYTE_PATHWAY	TAE684	-0.026173068
BIOCARTA_MONOCYTE_PATHWAY	TKI258	-0.133702097
BIOCARTA_MONOCYTE_PATHWAY	Crizotinib	-0.085545547
BIOCARTA_MONOCYTE_PATHWAY	Sorafenib	-0.156206601
BIOCARTA_MONOCYTE_PATHWAY	L-685458	-0.13533027
BIOCARTA_MONOCYTE_PATHWAY	AZD6244	-0.061678712
BIOCARTA_MONOCYTE_PATHWAY	17-AAG	-0.00335371
BIOCARTA_MONOCYTE_PATHWAY	Irinotecan	-0.145367171
BIOCARTA_MONOCYTE_PATHWAY	paclitaxel	-0.086109082
BIOCARTA_MONOCYTE_PATHWAY	Panobinostat	-0.137253634
BIOCARTA_MONOCYTE_PATHWAY	Topotecan	-0.18829573
BIOCARTA_DNAFRAGMENT_PATHWAY	lapatinib	-0.04042387
BIOCARTA_DNAFRAGMENT_PATHWAY	Erlotinib	0.033684404
BIOCARTA_DNAFRAGMENT_PATHWAY	Vandetanib	-0.041442883
BIOCARTA_DNAFRAGMENT_PATHWAY	AZD0530	-0.033799298
BIOCARTA_DNAFRAGMENT_PATHWAY	Nutlin-3	-0.282583867
BIOCARTA_DNAFRAGMENT_PATHWAY	Nilotinib	-0.100015487
BIOCARTA_DNAFRAGMENT_PATHWAY	RAF265	-0.1348084
BIOCARTA_DNAFRAGMENT_PATHWAY	PHA-665752	-0.290468409
BIOCARTA_DNAFRAGMENT_PATHWAY	PD-0325901	0.12639434
BIOCARTA_DNAFRAGMENT_PATHWAY	PLX4720	-0.090227499
BIOCARTA_DNAFRAGMENT_PATHWAY	PD-0332991	-0.30285279
BIOCARTA_DNAFRAGMENT_PATHWAY	LBW242	-0.064762702
BIOCARTA_DNAFRAGMENT_PATHWAY	AEW541	-0.13662949
BIOCARTA_DNAFRAGMENT_PATHWAY	TAE684	-0.260640909
BIOCARTA_DNAFRAGMENT_PATHWAY	TKI258	-0.332956703
BIOCARTA_DNAFRAGMENT_PATHWAY	Crizotinib	-0.336718582
BIOCARTA_DNAFRAGMENT_PATHWAY	Sorafenib	-0.328859697
BIOCARTA_DNAFRAGMENT_PATHWAY	L-685458	-0.325497481
BIOCARTA_DNAFRAGMENT_PATHWAY	AZD6244	0.061849164
BIOCARTA_DNAFRAGMENT_PATHWAY	17-AAG	0.06781927
BIOCARTA_DNAFRAGMENT_PATHWAY	Irinotecan	-0.374687726
BIOCARTA_DNAFRAGMENT_PATHWAY	paclitaxel	-0.205627269
BIOCARTA_DNAFRAGMENT_PATHWAY	Panobinostat	-0.322999196
BIOCARTA_DNAFRAGMENT_PATHWAY	Topotecan	-0.419662082
BIOCARTA_IL2RB_PATHWAY	lapatinib	-0.050865628
BIOCARTA_IL2RB_PATHWAY	Erlotinib	-0.061588193
BIOCARTA_IL2RB_PATHWAY	Vandetanib	-0.099118698
BIOCARTA_IL2RB_PATHWAY	AZD0530	-0.010365357
BIOCARTA_IL2RB_PATHWAY	Nutlin-3	-0.016203468
BIOCARTA_IL2RB_PATHWAY	Nilotinib	0.048823927
BIOCARTA_IL2RB_PATHWAY	RAF265	0.012372266
BIOCARTA_IL2RB_PATHWAY	PHA-665752	-0.0105682
BIOCARTA_IL2RB_PATHWAY	PD-0325901	0.091857558
BIOCARTA_IL2RB_PATHWAY	PLX4720	0.010461266
BIOCARTA_IL2RB_PATHWAY	PD-0332991	-0.054300116
BIOCARTA_IL2RB_PATHWAY	LBW242	0.034314978
BIOCARTA_IL2RB_PATHWAY	AEW541	-0.048101856
BIOCARTA_IL2RB_PATHWAY	TAE684	-0.075890487
BIOCARTA_IL2RB_PATHWAY	TKI258	-0.032391835
BIOCARTA_IL2RB_PATHWAY	Crizotinib	-0.018259796
BIOCARTA_IL2RB_PATHWAY	Sorafenib	0.022723752
BIOCARTA_IL2RB_PATHWAY	L-685458	-0.091583429
BIOCARTA_IL2RB_PATHWAY	AZD6244	0.115889448
BIOCARTA_IL2RB_PATHWAY	17-AAG	0.028051872
BIOCARTA_IL2RB_PATHWAY	Irinotecan	-0.006235155
BIOCARTA_IL2RB_PATHWAY	paclitaxel	0.008290886
BIOCARTA_IL2RB_PATHWAY	Panobinostat	-0.033195665
BIOCARTA_IL2RB_PATHWAY	Topotecan	-0.042788827
BIOCARTA_IL7_PATHWAY	lapatinib	0.026896778
BIOCARTA_IL7_PATHWAY	Erlotinib	0.032985922
BIOCARTA_IL7_PATHWAY	Vandetanib	-0.076390853
BIOCARTA_IL7_PATHWAY	AZD0530	-0.030187496
BIOCARTA_IL7_PATHWAY	Nutlin-3	-0.246757411
BIOCARTA_IL7_PATHWAY	Nilotinib	-0.13090059
BIOCARTA_IL7_PATHWAY	RAF265	-0.119677607
BIOCARTA_IL7_PATHWAY	PHA-665752	-0.244652875
BIOCARTA_IL7_PATHWAY	PD-0325901	0.093100955
BIOCARTA_IL7_PATHWAY	PLX4720	-0.15019052
BIOCARTA_IL7_PATHWAY	PD-0332991	-0.278345302
BIOCARTA_IL7_PATHWAY	LBW242	-0.017572523
BIOCARTA_IL7_PATHWAY	AEW541	-0.051381237
BIOCARTA_IL7_PATHWAY	TAE684	-0.13227365
BIOCARTA_IL7_PATHWAY	TKI258	-0.234244296
BIOCARTA_IL7_PATHWAY	Crizotinib	-0.214580136
BIOCARTA_IL7_PATHWAY	Sorafenib	-0.2633019
BIOCARTA_IL7_PATHWAY	L-685458	-0.244184597
BIOCARTA_IL7_PATHWAY	AZD6244	0.030290506
BIOCARTA_IL7_PATHWAY	17-AAG	0.101801715
BIOCARTA_IL7_PATHWAY	Irinotecan	-0.327889736
BIOCARTA_IL7_PATHWAY	paclitaxel	-0.123236889
BIOCARTA_IL7_PATHWAY	Panobinostat	-0.243302811
BIOCARTA_IL7_PATHWAY	Topotecan	-0.369571398
BIOCARTA_MCALPAIN_PATHWAY	lapatinib	-0.0225083
BIOCARTA_MCALPAIN_PATHWAY	Erlotinib	-0.091443865
BIOCARTA_MCALPAIN_PATHWAY	Vandetanib	0.0235538
BIOCARTA_MCALPAIN_PATHWAY	AZD0530	0.004059141
BIOCARTA_MCALPAIN_PATHWAY	Nutlin-3	0.129422406
BIOCARTA_MCALPAIN_PATHWAY	Nilotinib	0.04484347
BIOCARTA_MCALPAIN_PATHWAY	RAF265	0.01485949
BIOCARTA_MCALPAIN_PATHWAY	PHA-665752	0.205485404
BIOCARTA_MCALPAIN_PATHWAY	PD-0325901	-0.1090309
BIOCARTA_MCALPAIN_PATHWAY	PLX4720	0.003737227
BIOCARTA_MCALPAIN_PATHWAY	PD-0332991	0.211808759
BIOCARTA_MCALPAIN_PATHWAY	LBW242	0.08882569
BIOCARTA_MCALPAIN_PATHWAY	AEW541	0.1072882
BIOCARTA_MCALPAIN_PATHWAY	TAE684	0.178786092
BIOCARTA_MCALPAIN_PATHWAY	TKI258	0.151183914
BIOCARTA_MCALPAIN_PATHWAY	Crizotinib	0.238049542
BIOCARTA_MCALPAIN_PATHWAY	Sorafenib	0.208097857
BIOCARTA_MCALPAIN_PATHWAY	L-685458	0.197616761
BIOCARTA_MCALPAIN_PATHWAY	AZD6244	-0.030956745
BIOCARTA_MCALPAIN_PATHWAY	17-AAG	-0.161195755
BIOCARTA_MCALPAIN_PATHWAY	Irinotecan	0.14562288
BIOCARTA_MCALPAIN_PATHWAY	paclitaxel	0.12341527
BIOCARTA_MCALPAIN_PATHWAY	Panobinostat	0.258658881
BIOCARTA_MCALPAIN_PATHWAY	Topotecan	0.183697806
KEGG_CHRONIC_MYELOID_LEUKEMIA	lapatinib	-0.0355422
KEGG_CHRONIC_MYELOID_LEUKEMIA	Erlotinib	-0.08400773
KEGG_CHRONIC_MYELOID_LEUKEMIA	Vandetanib	-0.0553982
KEGG_CHRONIC_MYELOID_LEUKEMIA	AZD0530	-0.038792798
KEGG_CHRONIC_MYELOID_LEUKEMIA	Nutlin-3	-0.15610002
KEGG_CHRONIC_MYELOID_LEUKEMIA	Nilotinib	-0.122625282
KEGG_CHRONIC_MYELOID_LEUKEMIA	RAF265	-0.18568759
KEGG_CHRONIC_MYELOID_LEUKEMIA	PHA-665752	-0.062761098
KEGG_CHRONIC_MYELOID_LEUKEMIA	PD-0325901	-0.1122586
KEGG_CHRONIC_MYELOID_LEUKEMIA	PLX4720	-0.1656415
KEGG_CHRONIC_MYELOID_LEUKEMIA	PD-0332991	-0.08733285
KEGG_CHRONIC_MYELOID_LEUKEMIA	LBW242	-0.04601369
KEGG_CHRONIC_MYELOID_LEUKEMIA	AEW541	-0.058112078
KEGG_CHRONIC_MYELOID_LEUKEMIA	TAE684	-0.0697065
KEGG_CHRONIC_MYELOID_LEUKEMIA	TKI258	-0.111698803
KEGG_CHRONIC_MYELOID_LEUKEMIA	Crizotinib	-0.06566578
KEGG_CHRONIC_MYELOID_LEUKEMIA	Sorafenib	-0.136766069
KEGG_CHRONIC_MYELOID_LEUKEMIA	L-685458	-0.092604828
KEGG_CHRONIC_MYELOID_LEUKEMIA	AZD6244	-0.1200393
KEGG_CHRONIC_MYELOID_LEUKEMIA	17-AAG	-0.12073702
KEGG_CHRONIC_MYELOID_LEUKEMIA	Irinotecan	-0.13720195
KEGG_CHRONIC_MYELOID_LEUKEMIA	paclitaxel	-0.072795546
KEGG_CHRONIC_MYELOID_LEUKEMIA	Panobinostat	-0.032940045
KEGG_CHRONIC_MYELOID_LEUKEMIA	Topotecan	-0.12743567
BIOCARTA_EIF_PATHWAY	lapatinib	-0.033516402
BIOCARTA_EIF_PATHWAY	Erlotinib	0.023425382
BIOCARTA_EIF_PATHWAY	Vandetanib	-0.028435841
BIOCARTA_EIF_PATHWAY	AZD0530	-0.025639967
BIOCARTA_EIF_PATHWAY	Nutlin-3	-0.244037868
BIOCARTA_EIF_PATHWAY	Nilotinib	-0.127436743
BIOCARTA_EIF_PATHWAY	RAF265	-0.123787458
BIOCARTA_EIF_PATHWAY	PHA-665752	-0.259300198
BIOCARTA_EIF_PATHWAY	PD-0325901	0.020275318
BIOCARTA_EIF_PATHWAY	PLX4720	-0.110701073
BIOCARTA_EIF_PATHWAY	PD-0332991	-0.248464592
BIOCARTA_EIF_PATHWAY	LBW242	-0.102135511
BIOCARTA_EIF_PATHWAY	AEW541	-0.103904863
BIOCARTA_EIF_PATHWAY	TAE684	-0.1909099
BIOCARTA_EIF_PATHWAY	TKI258	-0.227238945
BIOCARTA_EIF_PATHWAY	Crizotinib	-0.281706221
BIOCARTA_EIF_PATHWAY	Sorafenib	-0.31412392
BIOCARTA_EIF_PATHWAY	L-685458	-0.26831037
BIOCARTA_EIF_PATHWAY	AZD6244	-0.050069664
BIOCARTA_EIF_PATHWAY	17-AAG	0.01910803
BIOCARTA_EIF_PATHWAY	Irinotecan	-0.29109647
BIOCARTA_EIF_PATHWAY	paclitaxel	-0.205857222
BIOCARTA_EIF_PATHWAY	Panobinostat	-0.278431492
BIOCARTA_EIF_PATHWAY	Topotecan	-0.318708227
BIOCARTA_NOS1_PATHWAY	lapatinib	-0.010495004
BIOCARTA_NOS1_PATHWAY	Erlotinib	0.051457225
BIOCARTA_NOS1_PATHWAY	Vandetanib	-0.005987433
BIOCARTA_NOS1_PATHWAY	AZD0530	0.04818419
BIOCARTA_NOS1_PATHWAY	Nutlin-3	-0.27482748
BIOCARTA_NOS1_PATHWAY	Nilotinib	-0.166804522
BIOCARTA_NOS1_PATHWAY	RAF265	-0.10135518
BIOCARTA_NOS1_PATHWAY	PHA-665752	-0.247110753
BIOCARTA_NOS1_PATHWAY	PD-0325901	0.045424069
BIOCARTA_NOS1_PATHWAY	PLX4720	-0.148992603
BIOCARTA_NOS1_PATHWAY	PD-0332991	-0.25906338
BIOCARTA_NOS1_PATHWAY	LBW242	0.032524396
BIOCARTA_NOS1_PATHWAY	AEW541	-0.055785174
BIOCARTA_NOS1_PATHWAY	TAE684	-0.074823338
BIOCARTA_NOS1_PATHWAY	TKI258	-0.173791326
BIOCARTA_NOS1_PATHWAY	Crizotinib	-0.21460598
BIOCARTA_NOS1_PATHWAY	Sorafenib	-0.25739959
BIOCARTA_NOS1_PATHWAY	L-685458	-0.247537456
BIOCARTA_NOS1_PATHWAY	AZD6244	0.008969173
BIOCARTA_NOS1_PATHWAY	17-AAG	0.097742396
BIOCARTA_NOS1_PATHWAY	Irinotecan	-0.30286437
BIOCARTA_NOS1_PATHWAY	paclitaxel	-0.103402867
BIOCARTA_NOS1_PATHWAY	Panobinostat	-0.258810748
BIOCARTA_NOS1_PATHWAY	Topotecan	-0.348659561
BIOCARTA_FCER1_PATHWAY	lapatinib	-0.04225643
BIOCARTA_FCER1_PATHWAY	Erlotinib	0.0006
BIOCARTA_FCER1_PATHWAY	Vandetanib	-0.09116995
BIOCARTA_FCER1_PATHWAY	AZD0530	-0.01653189
BIOCARTA_FCER1_PATHWAY	Nutlin-3	-0.23718336
BIOCARTA_FCER1_PATHWAY	Nilotinib	-0.169740993
BIOCARTA_FCER1_PATHWAY	RAF265	-0.124708
BIOCARTA_FCER1_PATHWAY	PHA-665752	-0.25531647
BIOCARTA_FCER1_PATHWAY	PD-0325901	-0.013191543
BIOCARTA_FCER1_PATHWAY	PLX4720	-0.165179746
BIOCARTA_FCER1_PATHWAY	PD-0332991	-0.2338668
BIOCARTA_FCER1_PATHWAY	LBW242	-0.0158994
BIOCARTA_FCER1_PATHWAY	AEW541	-0.1269832
BIOCARTA_FCER1_PATHWAY	TAE684	-0.15123444
BIOCARTA_FCER1_PATHWAY	TKI258	-0.226785891
BIOCARTA_FCER1_PATHWAY	Crizotinib	-0.23255041
BIOCARTA_FCER1_PATHWAY	Sorafenib	-0.272875156
BIOCARTA_FCER1_PATHWAY	L-685458	-0.262955521
BIOCARTA_FCER1_PATHWAY	AZD6244	-0.06281397
BIOCARTA_FCER1_PATHWAY	17-AAG	0.038010191
BIOCARTA_FCER1_PATHWAY	Irinotecan	-0.272368162
BIOCARTA_FCER1_PATHWAY	paclitaxel	-0.16309381
BIOCARTA_FCER1_PATHWAY	Panobinostat	-0.26623447
BIOCARTA_FCER1_PATHWAY	Topotecan	-0.300178266
BIOCARTA_TID_PATHWAY	lapatinib	-0.08191734
BIOCARTA_TID_PATHWAY	Erlotinib	-0.144163406
BIOCARTA_TID_PATHWAY	Vandetanib	-0.087126054
BIOCARTA_TID_PATHWAY	AZD0530	-0.164354726
BIOCARTA_TID_PATHWAY	Nutlin-3	0.0639046
BIOCARTA_TID_PATHWAY	Nilotinib	-0.041112956
BIOCARTA_TID_PATHWAY	RAF265	-0.052948149
BIOCARTA_TID_PATHWAY	PHA-665752	0.066794258
BIOCARTA_TID_PATHWAY	PD-0325901	-0.157647005
BIOCARTA_TID_PATHWAY	PLX4720	-0.043322438
BIOCARTA_TID_PATHWAY	PD-0332991	0.04629011
BIOCARTA_TID_PATHWAY	LBW242	-0.067120911
BIOCARTA_TID_PATHWAY	AEW541	0.01603838
BIOCARTA_TID_PATHWAY	TAE684	0.068810561
BIOCARTA_TID_PATHWAY	TKI258	0.042568015
BIOCARTA_TID_PATHWAY	Crizotinib	0.116498297
BIOCARTA_TID_PATHWAY	Sorafenib	0.094011284
BIOCARTA_TID_PATHWAY	L-685458	0.078518384
BIOCARTA_TID_PATHWAY	AZD6244	-0.0860451
BIOCARTA_TID_PATHWAY	17-AAG	-0.2657233
BIOCARTA_TID_PATHWAY	Irinotecan	0.085581454
BIOCARTA_TID_PATHWAY	paclitaxel	0.042678331
BIOCARTA_TID_PATHWAY	Panobinostat	0.126624267
BIOCARTA_TID_PATHWAY	Topotecan	0.101311288
BIOCARTA_ATRBRCA_PATHWAY	lapatinib	-0.116009024
BIOCARTA_ATRBRCA_PATHWAY	Erlotinib	-9.76E-06
BIOCARTA_ATRBRCA_PATHWAY	Vandetanib	-0.095582009
BIOCARTA_ATRBRCA_PATHWAY	AZD0530	-0.075727404
BIOCARTA_ATRBRCA_PATHWAY	Nutlin-3	-0.21854957
BIOCARTA_ATRBRCA_PATHWAY	Nilotinib	-0.108784075
BIOCARTA_ATRBRCA_PATHWAY	RAF265	-0.03947531
BIOCARTA_ATRBRCA_PATHWAY	PHA-665752	-0.2678148
BIOCARTA_ATRBRCA_PATHWAY	PD-0325901	0.115482409
BIOCARTA_ATRBRCA_PATHWAY	PLX4720	-0.040360867
BIOCARTA_ATRBRCA_PATHWAY	PD-0332991	-0.24625947
BIOCARTA_ATRBRCA_PATHWAY	LBW242	0.005961934
BIOCARTA_ATRBRCA_PATHWAY	AEW541	-0.13617852
BIOCARTA_ATRBRCA_PATHWAY	TAE684	-0.21179995
BIOCARTA_ATRBRCA_PATHWAY	TKI258	-0.242240149
BIOCARTA_ATRBRCA_PATHWAY	Crizotinib	-0.259838739
BIOCARTA_ATRBRCA_PATHWAY	Sorafenib	-0.248928044
BIOCARTA_ATRBRCA_PATHWAY	L-685458	-0.275932152
BIOCARTA_ATRBRCA_PATHWAY	AZD6244	0.08528405
BIOCARTA_ATRBRCA_PATHWAY	17-AAG	0.135330258
BIOCARTA_ATRBRCA_PATHWAY	Irinotecan	-0.349590559
BIOCARTA_ATRBRCA_PATHWAY	paclitaxel	-0.152501029
BIOCARTA_ATRBRCA_PATHWAY	Panobinostat	-0.238859172
BIOCARTA_ATRBRCA_PATHWAY	Topotecan	-0.352552148
BIOCARTA_CSK_PATHWAY	lapatinib	0.009011654
BIOCARTA_CSK_PATHWAY	Erlotinib	0.094596024
BIOCARTA_CSK_PATHWAY	Vandetanib	-0.021807128
BIOCARTA_CSK_PATHWAY	AZD0530	0.090031794
BIOCARTA_CSK_PATHWAY	Nutlin-3	-0.19979168
BIOCARTA_CSK_PATHWAY	Nilotinib	-0.069089086
BIOCARTA_CSK_PATHWAY	RAF265	-0.037976694
BIOCARTA_CSK_PATHWAY	PHA-665752	-0.263322566
BIOCARTA_CSK_PATHWAY	PD-0325901	0.082572169
BIOCARTA_CSK_PATHWAY	PLX4720	-0.179843527
BIOCARTA_CSK_PATHWAY	PD-0332991	-0.228373275
BIOCARTA_CSK_PATHWAY	LBW242	-0.002611635
BIOCARTA_CSK_PATHWAY	AEW541	-0.062099121
BIOCARTA_CSK_PATHWAY	TAE684	-0.039387286
BIOCARTA_CSK_PATHWAY	TKI258	-0.14110549
BIOCARTA_CSK_PATHWAY	Crizotinib	-0.163131696
BIOCARTA_CSK_PATHWAY	Sorafenib	-0.199439434
BIOCARTA_CSK_PATHWAY	L-685458	-0.21098746
BIOCARTA_CSK_PATHWAY	AZD6244	0.010006932
BIOCARTA_CSK_PATHWAY	17-AAG	0.112385784
BIOCARTA_CSK_PATHWAY	Irinotecan	-0.255320137
BIOCARTA_CSK_PATHWAY	paclitaxel	-0.085179628
BIOCARTA_CSK_PATHWAY	Panobinostat	-0.257808619
BIOCARTA_CSK_PATHWAY	Topotecan	-0.271908279
BIOCARTA_TALL1_PATHWAY	lapatinib	-0.027837247
BIOCARTA_TALL1_PATHWAY	Erlotinib	0.015394234
BIOCARTA_TALL1_PATHWAY	Vandetanib	-0.10238408
BIOCARTA_TALL1_PATHWAY	AZD0530	-0.080240202
BIOCARTA_TALL1_PATHWAY	Nutlin-3	-0.112045671
BIOCARTA_TALL1_PATHWAY	Nilotinib	-0.035959793
BIOCARTA_TALL1_PATHWAY	RAF265	-0.036192616
BIOCARTA_TALL1_PATHWAY	PHA-665752	-0.172037444
BIOCARTA_TALL1_PATHWAY	PD-0325901	0.130106479
BIOCARTA_TALL1_PATHWAY	PLX4720	-0.029436532
BIOCARTA_TALL1_PATHWAY	PD-0332991	-0.158621576
BIOCARTA_TALL1_PATHWAY	LBW242	-0.01237845
BIOCARTA_TALL1_PATHWAY	AEW541	-0.050194111
BIOCARTA_TALL1_PATHWAY	TAE684	-0.14674676
BIOCARTA_TALL1_PATHWAY	TKI258	-0.1886585
BIOCARTA_TALL1_PATHWAY	Crizotinib	-0.17149709
BIOCARTA_TALL1_PATHWAY	Sorafenib	-0.161374723
BIOCARTA_TALL1_PATHWAY	L-685458	-0.18204973
BIOCARTA_TALL1_PATHWAY	AZD6244	0.098457062
BIOCARTA_TALL1_PATHWAY	17-AAG	0.09260615
BIOCARTA_TALL1_PATHWAY	Irinotecan	-0.22250949
BIOCARTA_TALL1_PATHWAY	paclitaxel	-0.08967647
BIOCARTA_TALL1_PATHWAY	Panobinostat	-0.184494334
BIOCARTA_TALL1_PATHWAY	Topotecan	-0.279295213
BIOCARTA_P53HYPOXIA_PATHWAY	lapatinib	0.022774048
BIOCARTA_P53HYPOXIA_PATHWAY	Erlotinib	-0.0760849
BIOCARTA_P53HYPOXIA_PATHWAY	Vandetanib	0.082867934
BIOCARTA_P53HYPOXIA_PATHWAY	AZD0530	0.007446877
BIOCARTA_P53HYPOXIA_PATHWAY	Nutlin-3	0.124276812
BIOCARTA_P53HYPOXIA_PATHWAY	Nilotinib	0.024352129
BIOCARTA_P53HYPOXIA_PATHWAY	RAF265	-0.05528603
BIOCARTA_P53HYPOXIA_PATHWAY	PHA-665752	0.209083565
BIOCARTA_P53HYPOXIA_PATHWAY	PD-0325901	-0.212732415
BIOCARTA_P53HYPOXIA_PATHWAY	PLX4720	-0.070050055
BIOCARTA_P53HYPOXIA_PATHWAY	PD-0332991	0.236397038
BIOCARTA_P53HYPOXIA_PATHWAY	LBW242	-0.016148961
BIOCARTA_P53HYPOXIA_PATHWAY	AEW541	0.069979411
BIOCARTA_P53HYPOXIA_PATHWAY	TAE684	0.182138028
BIOCARTA_P53HYPOXIA_PATHWAY	TKI258	0.125693054
BIOCARTA_P53HYPOXIA_PATHWAY	Crizotinib	0.250718267
BIOCARTA_P53HYPOXIA_PATHWAY	Sorafenib	0.190616814
BIOCARTA_P53HYPOXIA_PATHWAY	L-685458	0.229976287
BIOCARTA_P53HYPOXIA_PATHWAY	AZD6244	-0.14080823
BIOCARTA_P53HYPOXIA_PATHWAY	17-AAG	-0.285389046
BIOCARTA_P53HYPOXIA_PATHWAY	Irinotecan	0.268133203
BIOCARTA_P53HYPOXIA_PATHWAY	paclitaxel	0.190975995
BIOCARTA_P53HYPOXIA_PATHWAY	Panobinostat	0.317618014
BIOCARTA_P53HYPOXIA_PATHWAY	Topotecan	0.270963946
BIOCARTA_CELL2CELL_PATHWAY	lapatinib	0.047402898
BIOCARTA_CELL2CELL_PATHWAY	Erlotinib	-0.088812149
BIOCARTA_CELL2CELL_PATHWAY	Vandetanib	0.036010478
BIOCARTA_CELL2CELL_PATHWAY	AZD0530	-0.018047672
BIOCARTA_CELL2CELL_PATHWAY	Nutlin-3	0.099110664
BIOCARTA_CELL2CELL_PATHWAY	Nilotinib	-0.004189729
BIOCARTA_CELL2CELL_PATHWAY	RAF265	-0.1050519
BIOCARTA_CELL2CELL_PATHWAY	PHA-665752	0.205164427
BIOCARTA_CELL2CELL_PATHWAY	PD-0325901	-0.224770241
BIOCARTA_CELL2CELL_PATHWAY	PLX4720	-0.041443673
BIOCARTA_CELL2CELL_PATHWAY	PD-0332991	0.2156639
BIOCARTA_CELL2CELL_PATHWAY	LBW242	-0.026941407
BIOCARTA_CELL2CELL_PATHWAY	AEW541	0.027653895
BIOCARTA_CELL2CELL_PATHWAY	TAE684	0.144243098
BIOCARTA_CELL2CELL_PATHWAY	TKI258	0.10039968
BIOCARTA_CELL2CELL_PATHWAY	Crizotinib	0.184540581
BIOCARTA_CELL2CELL_PATHWAY	Sorafenib	0.163993213
BIOCARTA_CELL2CELL_PATHWAY	L-685458	0.239758793
BIOCARTA_CELL2CELL_PATHWAY	AZD6244	-0.179704974
BIOCARTA_CELL2CELL_PATHWAY	17-AAG	-0.230878815
BIOCARTA_CELL2CELL_PATHWAY	Irinotecan	0.23660316
BIOCARTA_CELL2CELL_PATHWAY	paclitaxel	0.088486386
BIOCARTA_CELL2CELL_PATHWAY	Panobinostat	0.256745844
BIOCARTA_CELL2CELL_PATHWAY	Topotecan	0.246203954
BIOCARTA_ARAP_PATHWAY	lapatinib	0.06388982
BIOCARTA_ARAP_PATHWAY	Erlotinib	-0.032887324
BIOCARTA_ARAP_PATHWAY	Vandetanib	0.096442371
BIOCARTA_ARAP_PATHWAY	AZD0530	0.045550812
BIOCARTA_ARAP_PATHWAY	Nutlin-3	0.158294865
BIOCARTA_ARAP_PATHWAY	Nilotinib	0.084803546
BIOCARTA_ARAP_PATHWAY	RAF265	0.011116413
BIOCARTA_ARAP_PATHWAY	PHA-665752	0.221922003
BIOCARTA_ARAP_PATHWAY	PD-0325901	-0.105387983
BIOCARTA_ARAP_PATHWAY	PLX4720	-0.004845272
BIOCARTA_ARAP_PATHWAY	PD-0332991	0.269186188
BIOCARTA_ARAP_PATHWAY	LBW242	0.004546167
BIOCARTA_ARAP_PATHWAY	AEW541	0.11119442
BIOCARTA_ARAP_PATHWAY	TAE684	0.189972526
BIOCARTA_ARAP_PATHWAY	TKI258	0.164398329
BIOCARTA_ARAP_PATHWAY	Crizotinib	0.264485041
BIOCARTA_ARAP_PATHWAY	Sorafenib	0.24267953
BIOCARTA_ARAP_PATHWAY	L-685458	0.237955842
BIOCARTA_ARAP_PATHWAY	AZD6244	-0.0582286
BIOCARTA_ARAP_PATHWAY	17-AAG	-0.15958928
BIOCARTA_ARAP_PATHWAY	Irinotecan	0.298496572
BIOCARTA_ARAP_PATHWAY	paclitaxel	0.172988756
BIOCARTA_ARAP_PATHWAY	Panobinostat	0.25439774
BIOCARTA_ARAP_PATHWAY	Topotecan	0.283177924
BIOCARTA_CTLA4_PATHWAY	lapatinib	-0.007247868
BIOCARTA_CTLA4_PATHWAY	Erlotinib	0.060911513
BIOCARTA_CTLA4_PATHWAY	Vandetanib	-0.047124988
BIOCARTA_CTLA4_PATHWAY	AZD0530	0.04103777
BIOCARTA_CTLA4_PATHWAY	Nutlin-3	-0.16222165
BIOCARTA_CTLA4_PATHWAY	Nilotinib	-0.068264024
BIOCARTA_CTLA4_PATHWAY	RAF265	-0.037689636
BIOCARTA_CTLA4_PATHWAY	PHA-665752	-0.227209874
BIOCARTA_CTLA4_PATHWAY	PD-0325901	0.090186509
BIOCARTA_CTLA4_PATHWAY	PLX4720	-0.15691117
BIOCARTA_CTLA4_PATHWAY	PD-0332991	-0.222361016
BIOCARTA_CTLA4_PATHWAY	LBW242	-0.022404184
BIOCARTA_CTLA4_PATHWAY	AEW541	-0.069286488
BIOCARTA_CTLA4_PATHWAY	TAE684	-0.065503659
BIOCARTA_CTLA4_PATHWAY	TKI258	-0.140673686
BIOCARTA_CTLA4_PATHWAY	Crizotinib	-0.15966138
BIOCARTA_CTLA4_PATHWAY	Sorafenib	-0.174540388
BIOCARTA_CTLA4_PATHWAY	L-685458	-0.21111173
BIOCARTA_CTLA4_PATHWAY	AZD6244	0.025927915
BIOCARTA_CTLA4_PATHWAY	17-AAG	0.105692067
BIOCARTA_CTLA4_PATHWAY	Irinotecan	-0.207485599
BIOCARTA_CTLA4_PATHWAY	paclitaxel	-0.074068001
BIOCARTA_CTLA4_PATHWAY	Panobinostat	-0.233505243
BIOCARTA_CTLA4_PATHWAY	Topotecan	-0.228441319
BIOCARTA_RELA_PATHWAY	lapatinib	-0.07055328
BIOCARTA_RELA_PATHWAY	Erlotinib	-0.123874231
BIOCARTA_RELA_PATHWAY	Vandetanib	-0.121089424
BIOCARTA_RELA_PATHWAY	AZD0530	-0.144188231
BIOCARTA_RELA_PATHWAY	Nutlin-3	-0.036590631
BIOCARTA_RELA_PATHWAY	Nilotinib	-0.027586908
BIOCARTA_RELA_PATHWAY	RAF265	-0.113392102
BIOCARTA_RELA_PATHWAY	PHA-665752	-0.021198314
BIOCARTA_RELA_PATHWAY	PD-0325901	-0.054220936
BIOCARTA_RELA_PATHWAY	PLX4720	-0.042366737
BIOCARTA_RELA_PATHWAY	PD-0332991	-0.039234461
BIOCARTA_RELA_PATHWAY	LBW242	-0.08206294
BIOCARTA_RELA_PATHWAY	AEW541	-0.018417369
BIOCARTA_RELA_PATHWAY	TAE684	-0.061198838
BIOCARTA_RELA_PATHWAY	TKI258	-0.078965722
BIOCARTA_RELA_PATHWAY	Crizotinib	-0.047307956
BIOCARTA_RELA_PATHWAY	Sorafenib	0.026335309
BIOCARTA_RELA_PATHWAY	L-685458	-0.008926318
BIOCARTA_RELA_PATHWAY	AZD6244	-0.018408917
BIOCARTA_RELA_PATHWAY	17-AAG	-0.20121492
BIOCARTA_RELA_PATHWAY	Irinotecan	-0.032126788
BIOCARTA_RELA_PATHWAY	paclitaxel	-0.06733605
BIOCARTA_RELA_PATHWAY	Panobinostat	-0.005226251
BIOCARTA_RELA_PATHWAY	Topotecan	-0.066682043
BIOCARTA_IL3_PATHWAY	lapatinib	-0.105215289
BIOCARTA_IL3_PATHWAY	Erlotinib	-0.088519229
BIOCARTA_IL3_PATHWAY	Vandetanib	-0.150669595
BIOCARTA_IL3_PATHWAY	AZD0530	-0.087421326
BIOCARTA_IL3_PATHWAY	Nutlin-3	-0.180122248
BIOCARTA_IL3_PATHWAY	Nilotinib	-0.191918034
BIOCARTA_IL3_PATHWAY	RAF265	-0.087049874
BIOCARTA_IL3_PATHWAY	PHA-665752	-0.199973777
BIOCARTA_IL3_PATHWAY	PD-0325901	-0.032197693
BIOCARTA_IL3_PATHWAY	PLX4720	-0.106716889
BIOCARTA_IL3_PATHWAY	PD-0332991	-0.21240871
BIOCARTA_IL3_PATHWAY	LBW242	-0.042938141
BIOCARTA_IL3_PATHWAY	AEW541	-0.133338645
BIOCARTA_IL3_PATHWAY	TAE684	-0.126305402
BIOCARTA_IL3_PATHWAY	TKI258	-0.143362095
BIOCARTA_IL3_PATHWAY	Crizotinib	-0.167152697
BIOCARTA_IL3_PATHWAY	Sorafenib	-0.211923508
BIOCARTA_IL3_PATHWAY	L-685458	-0.211234309
BIOCARTA_IL3_PATHWAY	AZD6244	-0.05050826
BIOCARTA_IL3_PATHWAY	17-AAG	0.01281625
BIOCARTA_IL3_PATHWAY	Irinotecan	-0.162725647
BIOCARTA_IL3_PATHWAY	paclitaxel	-0.128861539
BIOCARTA_IL3_PATHWAY	Panobinostat	-0.183917573
BIOCARTA_IL3_PATHWAY	Topotecan	-0.183037075
BIOCARTA_TCYTOTOXIC_PATHWAY	lapatinib	0.003644277
BIOCARTA_TCYTOTOXIC_PATHWAY	Erlotinib	0.036426006
BIOCARTA_TCYTOTOXIC_PATHWAY	Vandetanib	-0.076473595
BIOCARTA_TCYTOTOXIC_PATHWAY	AZD0530	-0.033897525
BIOCARTA_TCYTOTOXIC_PATHWAY	Nutlin-3	-0.159175718
BIOCARTA_TCYTOTOXIC_PATHWAY	Nilotinib	-0.073985168
BIOCARTA_TCYTOTOXIC_PATHWAY	RAF265	-0.018219263
BIOCARTA_TCYTOTOXIC_PATHWAY	PHA-665752	-0.218702082
BIOCARTA_TCYTOTOXIC_PATHWAY	PD-0325901	0.177160333
BIOCARTA_TCYTOTOXIC_PATHWAY	PLX4720	-0.069492007
BIOCARTA_TCYTOTOXIC_PATHWAY	PD-0332991	-0.259115564
BIOCARTA_TCYTOTOXIC_PATHWAY	LBW242	-0.000749769
BIOCARTA_TCYTOTOXIC_PATHWAY	AEW541	-0.012536249
BIOCARTA_TCYTOTOXIC_PATHWAY	TAE684	-0.09409533
BIOCARTA_TCYTOTOXIC_PATHWAY	TKI258	-0.192584759
BIOCARTA_TCYTOTOXIC_PATHWAY	Crizotinib	-0.172475595
BIOCARTA_TCYTOTOXIC_PATHWAY	Sorafenib	-0.192129198
BIOCARTA_TCYTOTOXIC_PATHWAY	L-685458	-0.234381695
BIOCARTA_TCYTOTOXIC_PATHWAY	AZD6244	0.13114287
BIOCARTA_TCYTOTOXIC_PATHWAY	17-AAG	0.117579048
BIOCARTA_TCYTOTOXIC_PATHWAY	Irinotecan	-0.223877514
BIOCARTA_TCYTOTOXIC_PATHWAY	paclitaxel	-0.085899177
BIOCARTA_TCYTOTOXIC_PATHWAY	Panobinostat	-0.202296597
BIOCARTA_TCYTOTOXIC_PATHWAY	Topotecan	-0.278025988
BIOCARTA_CALCINEURIN_PATHWAY	lapatinib	-0.016230036
BIOCARTA_CALCINEURIN_PATHWAY	Erlotinib	0.020758156
BIOCARTA_CALCINEURIN_PATHWAY	Vandetanib	-0.007006113
BIOCARTA_CALCINEURIN_PATHWAY	AZD0530	0.012567548
BIOCARTA_CALCINEURIN_PATHWAY	Nutlin-3	-0.311971787
BIOCARTA_CALCINEURIN_PATHWAY	Nilotinib	-0.194107242
BIOCARTA_CALCINEURIN_PATHWAY	RAF265	-0.171365183
BIOCARTA_CALCINEURIN_PATHWAY	PHA-665752	-0.315029872
BIOCARTA_CALCINEURIN_PATHWAY	PD-0325901	-0.049868131
BIOCARTA_CALCINEURIN_PATHWAY	PLX4720	-0.236868712
BIOCARTA_CALCINEURIN_PATHWAY	PD-0332991	-0.293520138
BIOCARTA_CALCINEURIN_PATHWAY	LBW242	-0.025150021
BIOCARTA_CALCINEURIN_PATHWAY	AEW541	-0.10441191
BIOCARTA_CALCINEURIN_PATHWAY	TAE684	-0.141044618
BIOCARTA_CALCINEURIN_PATHWAY	TKI258	-0.236864392
BIOCARTA_CALCINEURIN_PATHWAY	Crizotinib	-0.250439774
BIOCARTA_CALCINEURIN_PATHWAY	Sorafenib	-0.32418805
BIOCARTA_CALCINEURIN_PATHWAY	L-685458	-0.289585799
BIOCARTA_CALCINEURIN_PATHWAY	AZD6244	-0.112910809
BIOCARTA_CALCINEURIN_PATHWAY	17-AAG	0.021752919
BIOCARTA_CALCINEURIN_PATHWAY	Irinotecan	-0.261927339
BIOCARTA_CALCINEURIN_PATHWAY	paclitaxel	-0.1290924
BIOCARTA_CALCINEURIN_PATHWAY	Panobinostat	-0.251139962
BIOCARTA_CALCINEURIN_PATHWAY	Topotecan	-0.31764051
BIOCARTA_THELPER_PATHWAY	lapatinib	0.005799883
BIOCARTA_THELPER_PATHWAY	Erlotinib	0.04026449
BIOCARTA_THELPER_PATHWAY	Vandetanib	-0.07736054
BIOCARTA_THELPER_PATHWAY	AZD0530	-0.041152305
BIOCARTA_THELPER_PATHWAY	Nutlin-3	-0.153478292
BIOCARTA_THELPER_PATHWAY	Nilotinib	-0.078768705
BIOCARTA_THELPER_PATHWAY	RAF265	-0.015246649
BIOCARTA_THELPER_PATHWAY	PHA-665752	-0.221615908
BIOCARTA_THELPER_PATHWAY	PD-0325901	0.168060784
BIOCARTA_THELPER_PATHWAY	PLX4720	-0.073162241
BIOCARTA_THELPER_PATHWAY	PD-0332991	-0.24806727
BIOCARTA_THELPER_PATHWAY	LBW242	-0.008097304
BIOCARTA_THELPER_PATHWAY	AEW541	-0.011782076
BIOCARTA_THELPER_PATHWAY	TAE684	-0.09028734
BIOCARTA_THELPER_PATHWAY	TKI258	-0.186081141
BIOCARTA_THELPER_PATHWAY	Crizotinib	-0.162058541
BIOCARTA_THELPER_PATHWAY	Sorafenib	-0.199607622
BIOCARTA_THELPER_PATHWAY	L-685458	-0.231284546
BIOCARTA_THELPER_PATHWAY	AZD6244	0.121364075
BIOCARTA_THELPER_PATHWAY	17-AAG	0.123943299
BIOCARTA_THELPER_PATHWAY	Irinotecan	-0.223288557
BIOCARTA_THELPER_PATHWAY	paclitaxel	-0.081054328
BIOCARTA_THELPER_PATHWAY	Panobinostat	-0.1967964
BIOCARTA_THELPER_PATHWAY	Topotecan	-0.276446184
BIOCARTA_PML_PATHWAY	lapatinib	0.049979736
BIOCARTA_PML_PATHWAY	Erlotinib	-0.038391085
BIOCARTA_PML_PATHWAY	Vandetanib	-0.011910534
BIOCARTA_PML_PATHWAY	AZD0530	-0.015333474
BIOCARTA_PML_PATHWAY	Nutlin-3	-0.11572419
BIOCARTA_PML_PATHWAY	Nilotinib	-0.033023185
BIOCARTA_PML_PATHWAY	RAF265	-0.243501312
BIOCARTA_PML_PATHWAY	PHA-665752	-0.038000182
BIOCARTA_PML_PATHWAY	PD-0325901	-0.098911653
BIOCARTA_PML_PATHWAY	PLX4720	-0.17462055
BIOCARTA_PML_PATHWAY	PD-0332991	-0.09195748
BIOCARTA_PML_PATHWAY	LBW242	-0.096578482
BIOCARTA_PML_PATHWAY	AEW541	-0.024241993
BIOCARTA_PML_PATHWAY	TAE684	-0.048080791
BIOCARTA_PML_PATHWAY	TKI258	-0.180499742
BIOCARTA_PML_PATHWAY	Crizotinib	-0.08296853
BIOCARTA_PML_PATHWAY	Sorafenib	-0.071611465
BIOCARTA_PML_PATHWAY	L-685458	-0.038583861
BIOCARTA_PML_PATHWAY	AZD6244	-0.112752044
BIOCARTA_PML_PATHWAY	17-AAG	-0.13632099
BIOCARTA_PML_PATHWAY	Irinotecan	-0.064030472
BIOCARTA_PML_PATHWAY	paclitaxel	-0.083110323
BIOCARTA_PML_PATHWAY	Panobinostat	-0.014062835
BIOCARTA_PML_PATHWAY	Topotecan	-0.122522024
BIOCARTA_G2_PATHWAY	lapatinib	-0.041386009
BIOCARTA_G2_PATHWAY	Erlotinib	0.01460826
BIOCARTA_G2_PATHWAY	Vandetanib	-0.0309698
BIOCARTA_G2_PATHWAY	AZD0530	0.025373571
BIOCARTA_G2_PATHWAY	Nutlin-3	-0.285020895
BIOCARTA_G2_PATHWAY	Nilotinib	-0.097249957
BIOCARTA_G2_PATHWAY	RAF265	-0.145280252
BIOCARTA_G2_PATHWAY	PHA-665752	-0.235941713
BIOCARTA_G2_PATHWAY	PD-0325901	0.003045703
BIOCARTA_G2_PATHWAY	PLX4720	-0.153747933
BIOCARTA_G2_PATHWAY	PD-0332991	-0.250671579
BIOCARTA_G2_PATHWAY	LBW242	-0.008277193
BIOCARTA_G2_PATHWAY	AEW541	-0.154714967
BIOCARTA_G2_PATHWAY	TAE684	-0.192866652
BIOCARTA_G2_PATHWAY	TKI258	-0.27995174
BIOCARTA_G2_PATHWAY	Crizotinib	-0.248871287
BIOCARTA_G2_PATHWAY	Sorafenib	-0.270010225
BIOCARTA_G2_PATHWAY	L-685458	-0.249676863
BIOCARTA_G2_PATHWAY	AZD6244	-0.028695491
BIOCARTA_G2_PATHWAY	17-AAG	0.040194568
BIOCARTA_G2_PATHWAY	Irinotecan	-0.314726693
BIOCARTA_G2_PATHWAY	paclitaxel	-0.124121058
BIOCARTA_G2_PATHWAY	Panobinostat	-0.208164318
BIOCARTA_G2_PATHWAY	Topotecan	-0.359248952
BIOCARTA_TCRA_PATHWAY	lapatinib	0.034946083
BIOCARTA_TCRA_PATHWAY	Erlotinib	0.104450016
BIOCARTA_TCRA_PATHWAY	Vandetanib	-0.01846865
BIOCARTA_TCRA_PATHWAY	AZD0530	0.070525797
BIOCARTA_TCRA_PATHWAY	Nutlin-3	-0.157100126
BIOCARTA_TCRA_PATHWAY	Nilotinib	-0.035631916
BIOCARTA_TCRA_PATHWAY	RAF265	-0.019536417
BIOCARTA_TCRA_PATHWAY	PHA-665752	-0.226256784
BIOCARTA_TCRA_PATHWAY	PD-0325901	0.101248641
BIOCARTA_TCRA_PATHWAY	PLX4720	-0.14443418
BIOCARTA_TCRA_PATHWAY	PD-0332991	-0.212593326
BIOCARTA_TCRA_PATHWAY	LBW242	-0.005812917
BIOCARTA_TCRA_PATHWAY	AEW541	-0.036368202
BIOCARTA_TCRA_PATHWAY	TAE684	-0.03253006
BIOCARTA_TCRA_PATHWAY	TKI258	-0.114201859
BIOCARTA_TCRA_PATHWAY	Crizotinib	-0.137563494
BIOCARTA_TCRA_PATHWAY	Sorafenib	-0.170086212
BIOCARTA_TCRA_PATHWAY	L-685458	-0.175348052
BIOCARTA_TCRA_PATHWAY	AZD6244	0.029937147
BIOCARTA_TCRA_PATHWAY	17-AAG	0.12465995
BIOCARTA_TCRA_PATHWAY	Irinotecan	-0.219051223
BIOCARTA_TCRA_PATHWAY	paclitaxel	-0.066233883
BIOCARTA_TCRA_PATHWAY	Panobinostat	-0.223866934
BIOCARTA_TCRA_PATHWAY	Topotecan	-0.233749392
BIOCARTA_DEATH_PATHWAY	lapatinib	-0.092877976
BIOCARTA_DEATH_PATHWAY	Erlotinib	-0.129148874
BIOCARTA_DEATH_PATHWAY	Vandetanib	-0.169892832
BIOCARTA_DEATH_PATHWAY	AZD0530	-0.204071084
BIOCARTA_DEATH_PATHWAY	Nutlin-3	0.039264498
BIOCARTA_DEATH_PATHWAY	Nilotinib	-0.014411788
BIOCARTA_DEATH_PATHWAY	RAF265	-0.05175265
BIOCARTA_DEATH_PATHWAY	PHA-665752	0.03191582
BIOCARTA_DEATH_PATHWAY	PD-0325901	0.052618817
BIOCARTA_DEATH_PATHWAY	PLX4720	0.062790264
BIOCARTA_DEATH_PATHWAY	PD-0332991	-0.019228389
BIOCARTA_DEATH_PATHWAY	LBW242	-0.07816188
BIOCARTA_DEATH_PATHWAY	AEW541	-0.02781155
BIOCARTA_DEATH_PATHWAY	TAE684	-0.129237711
BIOCARTA_DEATH_PATHWAY	TKI258	-0.104846782
BIOCARTA_DEATH_PATHWAY	Crizotinib	-0.01678297
BIOCARTA_DEATH_PATHWAY	Sorafenib	0.033320333
BIOCARTA_DEATH_PATHWAY	L-685458	-0.024516193
BIOCARTA_DEATH_PATHWAY	AZD6244	0.101351299
BIOCARTA_DEATH_PATHWAY	17-AAG	-0.107940688
BIOCARTA_DEATH_PATHWAY	Irinotecan	-0.016461278
BIOCARTA_DEATH_PATHWAY	paclitaxel	-0.001140819
BIOCARTA_DEATH_PATHWAY	Panobinostat	0.031840931
BIOCARTA_DEATH_PATHWAY	Topotecan	-0.054413285
